# Supplementary material for: Deoxynivalenol Biosynthesis in Fusarium pseudograminearum Significantly Repressed by a Megabirnavirus
Source: Toxins (Basel). 2022 Jul 19;14(7):503. doi: 10.3390/toxins14070503 (PMC9324440; doi:10.3390/toxins14070503)
Supplement: Supplementary file 1 [file toxins-14-00503-s001.zip]

Archive with 9 entries (9 files):
- Figure S1.pdf
- Figure S2.pdf
- Supplementary Table S1.xlsx
- Supplementary Table S2.xlsx
- Supplementary Table S3 .xlsx
- Supplementary Table S4.xlsx
- Supplementary Table S5.xlsx
- Supplementary Table S6.xlsx
- Supplementary Table S7.xlsx
