# Supplementary material for: Deoxynivalenol Biosynthesis in Fusarium pseudograminearum Significantly Repressed by a Megabirnavirus
Source: Toxins (Basel). 2022 Jul 19;14(7):503. doi: 10.3390/toxins14070503 (PMC9324440; doi:10.3390/toxins14070503)
Supplement: Supplementary file 1 [file toxins-14-00503-s001.zip › Supplementary Table S1.xlsx]

## Sheet: Sheet1
Table S1：Statistics of the transcriptome sequencing results
Sample	Total Raw Reads (M)	Total Clean Reads (M)	Total Clean Bases(Gb)	Clean Reads Q20(%)	Clean Reads Q30(%)	Clean Reads Ratio(%)	Reads mapped to F. pseudograminearum genome
FC136_2A_1	52.7	45.71	6.86	96.66	87.86	86.74	0.8907
FC136_2A_2	54.46	48.14	7.22	96.87	88.4	88.4	0.8848
FC136_2A_3	56.21	50.04	7.51	96.72	88	89.02	0.8928
FC136_2A_V-1	57.97	51.53	7.73	96.73	88.09	88.9	0.9084
FC136_2A_V-2	52.7	46.74	7.01	96.81	88.27	88.68	0.9013
FC136_2A_V-3	54.46	47.45	7.12	96.81	88.26	87.13	0.8936
