# Supplementary material for: Deoxynivalenol Biosynthesis in Fusarium pseudograminearum Significantly Repressed by a Megabirnavirus
Source: Toxins (Basel). 2022 Jul 19;14(7):503. doi: 10.3390/toxins14070503 (PMC9324440; doi:10.3390/toxins14070503)
Supplement: Supplementary file 1 [file toxins-14-00503-s001.zip › Supplementary Table S2.xlsx]

## Sheet: Sheet1
Table S2 The GO enrichment analysis of the up-regulated genes
GO Term ID	Description	GO Namespace	Term Candidate Gene Num	Total Candidate Gene Num	Term Gene Num	Total Gene Num	Rich Ratio	P value	Q value
GO:0005975	carbohydrate metabolic process	biological_process	77	354	307	3401	0.250814	5.98191e-15	1.19239e-12
GO:0055085	transmembrane transport	biological_process	69	354	356	3401	0.19382	5.32041e-08	6.36321e-06
GO:0009712	catechol-containing compound metabolic process	biological_process	4	354	4	3401	1	0.000115603	0.00813298
GO:0018958	phenol-containing compound metabolic process	biological_process	5	354	7	3401	0.714286	0.000209167	0.0131665
GO:0016021	integral component of membrane	cellular_component	364	464	2491	4459	0.146126	7.65736e-27	6.99879e-24
GO:0031224	intrinsic component of membrane	cellular_component	364	464	2495	4459	0.145892	1.17037e-26	6.99879e-24
GO:0044425	membrane part	cellular_component	365	464	2582	4459	0.141363	2.78174e-23	1.10899e-20
GO:0016020	membrane	cellular_component	369	464	2668	4459	0.138306	1.57327e-21	4.70408e-19
GO:0016491	oxidoreductase activity	molecular_function	186	659	904	5366	0.205752	3.0644e-15	7.33005e-13
GO:0003824	catalytic activity	molecular_function	505	659	3487	5366	0.144824	4.07456e-12	6.96168e-10
GO:0004553	hydrolase activity, hydrolyzing O-glycosyl compounds	molecular_function	55	659	186	5366	0.295699	1.18391e-10	1.57328e-08
GO:0016798	hydrolase activity, acting on glycosyl bonds	molecular_function	57	659	196	5366	0.290816	1.10381e-10	1.57328e-08
GO:0048037	cofactor binding	molecular_function	110	659	593	5366	0.185497	1.87342e-06	0.000203692
GO:0031177	phosphopantetheine binding	molecular_function	12	659	23	5366	0.521739	3.98312e-06	0.000396984
GO:0050660	flavin adenine dinucleotide binding	molecular_function	41	659	165	5366	0.248485	4.93998e-06	0.000454478
GO:0072341	modified amino acid binding	molecular_function	12	659	24	5366	0.5	7.08387e-06	0.000605165
GO:0005375	copper ion transmembrane transporter activity	molecular_function	5	659	5	5366	1	2.75663e-05	0.00219795
GO:0030246	carbohydrate binding	molecular_function	17	659	51	5366	0.333333	6.9075e-05	0.00516336
GO:0033218	amide binding	molecular_function	12	659	31	5366	0.387097	0.000162966	0.0108282
GO:0050662	coenzyme binding	molecular_function	68	659	373	5366	0.182306	0.000364567	0.0218011
