# Supplementary material for: Deoxynivalenol Biosynthesis in Fusarium pseudograminearum Significantly Repressed by a Megabirnavirus
Source: Toxins (Basel). 2022 Jul 19;14(7):503. doi: 10.3390/toxins14070503 (PMC9324440; doi:10.3390/toxins14070503)
Supplement: Supplementary file 1 [file toxins-14-00503-s001.zip › Supplementary Table S3 .xlsx]

## Sheet: Sheet1
Table S3 The GO enrichment analysis of the down-regulated genes
GO Term ID	Description	GO Namespace	Term Candidate Gene Num	Total Candidate Gene Num	Term Gene Num	Total Gene Num	Rich Ratio	P value	Q value
GO:0016125	sterol metabolic process	biological_process	11	223	18	3401	0.611111	1.60418e-09	4.406e-07
GO:0016126	sterol biosynthetic process	biological_process	10	223	15	3401	0.666667	2.71497e-09	4.406e-07
GO:0006694	steroid biosynthetic process	biological_process	10	223	17	3401	0.588235	1.56345e-08	1.48007e-06
GO:0008202	steroid metabolic process	biological_process	11	223	21	3401	0.52381	1.48976e-08	1.48007e-06
GO:0006696	ergosterol biosynthetic process	biological_process	7	223	10	3401	0.7	4.81784e-07	2.37959e-05
GO:0008204	ergosterol metabolic process	biological_process	7	223	10	3401	0.7	4.81784e-07	2.37959e-05
GO:0016128	phytosteroid metabolic process	biological_process	7	223	10	3401	0.7	4.81784e-07	2.37959e-05
GO:0016129	phytosteroid biosynthetic process	biological_process	7	223	10	3401	0.7	4.81784e-07	2.37959e-05
GO:0016021	integral component of membrane	cellular_component	251	350	2491	4459	0.100763	1.61251e-10	7.61702e-08
GO:0031224	intrinsic component of membrane	cellular_component	251	350	2495	4459	0.100601	2.01154e-10	7.61702e-08
GO:0044425	membrane part	cellular_component	254	350	2582	4459	0.0983734	2.3327e-09	4.406e-07
GO:0016020	membrane	cellular_component	259	350	2668	4459	0.0970765	5.51443e-09	7.83049e-07
GO:0016491	oxidoreductase activity	molecular_function	134	430	904	5366	0.14823	1.42278e-14	1.61628e-11
GO:0005506	iron ion binding	molecular_function	34	430	141	5366	0.241135	2.58633e-09	4.406e-07
GO:0016705	oxidoreductase activity, acting on paired donors, with incorporation or reduction of molecular oxygen	molecular_function	35	430	154	5366	0.227273	8.0116e-09	1.01124e-06
GO:0048037	cofactor binding	molecular_function	86	430	593	5366	0.145025	9.54246e-09	1.08402e-06
GO:0004497	monooxygenase activity	molecular_function	30	430	125	5366	0.24	2.6127e-08	2.2831e-06
GO:0020037	heme binding	molecular_function	31	430	138	5366	0.224638	7.92481e-08	6.00172e-06
GO:0046906	tetrapyrrole binding	molecular_function	31	430	138	5366	0.224638	7.92481e-08	6.00172e-06
GO:0003824	catalytic activity	molecular_function	326	430	3487	5366	0.0934901	3.108e-07	2.20668e-05
