# Supplementary material for: Deoxynivalenol Biosynthesis in Fusarium pseudograminearum Significantly Repressed by a Megabirnavirus
Source: Toxins (Basel). 2022 Jul 19;14(7):503. doi: 10.3390/toxins14070503 (PMC9324440; doi:10.3390/toxins14070503)
Supplement: Supplementary file 1 [file toxins-14-00503-s001.zip › Supplementary Table S4.xlsx]

## Sheet: Sheet1
Table S4 The KEGG enrichment analysis of the up-regulated genes
KEGG pathway ID	Pathway Name	Term Name	Term Candidate Gene Num	Total Candidate Gene Num	Term Gene Num	Total Gene Num	Rich Ratio	P value	Q value
ko04113	Meiosis - yeast	Cellular Processes	9	113	257	6221	0.0350195	0.0433668	0.487876
ko00970	Aminoacyl-tRNA biosynthesis	Genetic Information Processing	5	113	132	6221	0.0378788	0.0915633	0.57467
ko00061	Fatty acid biosynthesis	Metabolism	7	113	99	6221	0.0707071	0.00203711	0.0916702
ko00380	Tryptophan metabolism	Metabolism	11	113	213	6221	0.0516432	0.00158579	0.0916702
ko00360	Phenylalanine metabolism	Metabolism	9	113	171	6221	0.0526316	0.00373771	0.10518
ko01212	Fatty acid metabolism	Metabolism	8	113	145	6221	0.0551724	0.00467466	0.10518
ko00780	Biotin metabolism	Metabolism	5	113	73	6221	0.0684932	0.0101955	0.183519
ko01040	Biosynthesis of unsaturated fatty acids	Metabolism	5	113	79	6221	0.0632911	0.0140457	0.210685
ko00531	Glycosaminoglycan degradation	Metabolism	2	113	16	6221	0.125	0.033244	0.427423
ko00052	Galactose metabolism	Metabolism	4	113	84	6221	0.047619	0.0658849	0.57467
ko00330	Arginine and proline metabolism	Metabolism	6	113	163	6221	0.0368098	0.0755187	0.57467
ko00500	Starch and sucrose metabolism	Metabolism	6	113	176	6221	0.0340909	0.100199	0.57467
ko00600	Sphingolipid metabolism	Metabolism	4	113	93	6221	0.0430108	0.0883213	0.57467
ko00640	Propanoate metabolism	Metabolism	4	113	93	6221	0.0430108	0.0883213	0.57467
ko00790	Folate biosynthesis	Metabolism	6	113	157	6221	0.0382166	0.0654492	0.57467
ko00280	Valine, leucine and isoleucine degradation	Metabolism	5	113	145	6221	0.0344828	0.12323	0.652392
ko00040	Pentose and glucuronate interconversions	Metabolism	4	113	119	6221	0.0336134	0.170016	0.728642
ko00130	Ubiquinone and other terpenoid-quinone biosynthesis	Metabolism	2	113	40	6221	0.05	0.16386	0.728642
ko00591	Linoleic acid metabolism	Metabolism	1	113	9	6221	0.111111	0.152181	0.728642
ko00909	Sesquiterpenoid and triterpenoid biosynthesis	Metabolism	1	113	10	6221	0.1	0.167604	0.728642
