# Supplementary material for: Deoxynivalenol Biosynthesis in Fusarium pseudograminearum Significantly Repressed by a Megabirnavirus
Source: Toxins (Basel). 2022 Jul 19;14(7):503. doi: 10.3390/toxins14070503 (PMC9324440; doi:10.3390/toxins14070503)
Supplement: Supplementary file 1 [file toxins-14-00503-s001.zip › Supplementary Table S5.xlsx]

## Sheet: Sheet1
Table S5 The KEGG enrichment analysis of the down-regulated genes
KEGG pathway ID	Pathway Name	Term Name	Term Candidate Gene Num	Total Candidate Gene Num	Term Gene Num	Total Gene Num	Rich Ratio	P value	Q value
ko04138	Autophagy - yeast	Cellular Processes	5	65	225	6221	0.0222222	0.0850478	0.419569
ko04146	Peroxisome	Cellular Processes	4	65	194	6221	0.0206186	0.143957	0.551678
ko03010	Ribosome	Genetic Information Processing	6	65	208	6221	0.0288462	0.0208429	0.218455
ko01130	Biosynthesis of antibiotics	Metabolism	18	65	769	6221	0.023407	0.000644114	0.0476644
ko00450	Selenocompound metabolism	Metabolism	3	65	23	6221	0.130435	0.0016608	0.0614497
ko00100	Steroid biosynthesis	Metabolism	5	65	94	6221	0.0531915	0.00286019	0.0705514
ko00071	Fatty acid degradation	Metabolism	6	65	152	6221	0.0394737	0.00485637	0.0898428
ko00920	Sulfur metabolism	Metabolism	3	65	47	6221	0.0638298	0.0127276	0.156974
ko00404	Staurosporine biosynthesis	Metabolism	2	65	23	6221	0.0869565	0.0236167	0.218455
ko00260	Glycine, serine and threonine metabolism	Metabolism	6	65	253	6221	0.0237154	0.0476471	0.391765
ko00010	Glycolysis / Gluconeogenesis	Metabolism	4	65	146	6221	0.0273973	0.0656205	0.403972
ko00261	Monobactam biosynthesis	Metabolism	1	65	6	6221	0.166667	0.0610999	0.403972
ko00565	Ether lipid metabolism	Metabolism	3	65	92	6221	0.0326087	0.0709681	0.403972
ko01212	Fatty acid metabolism	Metabolism	4	65	145	6221	0.0275862	0.0643095	0.403972
ko00061	Fatty acid biosynthesis	Metabolism	3	65	99	6221	0.030303	0.0842758	0.419569
ko00310	Lysine degradation	Metabolism	3	65	129	6221	0.0232558	0.151573	0.551678
ko00350	Tyrosine metabolism	Metabolism	4	65	181	6221	0.0220994	0.119961	0.551678
ko00410	beta-Alanine metabolism	Metabolism	3	65	131	6221	0.0229008	0.156557	0.551678
ko00910	Nitrogen metabolism	Metabolism	2	65	63	6221	0.031746	0.140196	0.551678
ko00072	Synthesis and degradation of ketone bodies	Metabolism	1	65	18	6221	0.0555556	0.17248	0.580161
