# Supplementary material for: Deoxynivalenol Biosynthesis in Fusarium pseudograminearum Significantly Repressed by a Megabirnavirus
Source: Toxins (Basel). 2022 Jul 19;14(7):503. doi: 10.3390/toxins14070503 (PMC9324440; doi:10.3390/toxins14070503)
Supplement: Supplementary file 1 [file toxins-14-00503-s001.zip › Supplementary Table S6.xlsx]

## Sheet: Sheet1
Table S6 qRT-PCR primers used in this study
Primer name	Sequence from 5' to 3'	length	Gene symbol
TRI5-F	ACAGAGGACGCCAAGAAG	92BP	FPSE_12160
TRI5-R	GCAACTGGTGGGTAAGCC
TRI6-F	CCACAGTCTTTCAGAGCGGA	149BP	FPSE_12161
TRI6-R	AGCACGGTCCTTGCGAGT
TRI10-F	GTCAAACTTACTCGCCACA	125BP	FPSE_12159
TRI10-R	ACCCCAACACCTCATCCA
05311-F	TGAACCCTAACAACCAAAACC	146BP	FPSE_05311
05311-R	GGAATAGATGCCGCAGAAAC
04039-F	TCGCATCACCAGCCACTTAT	83BP	FPSE_04039
04039-R	AGACCGACCACTCAATTCCC
00294-F	TCTCAAATCATCACAGCCGC	105BP	FPSE_00294
00294-R	GGTGTTCAACATGCCAGTAAGC
12407-F	ACGGCGTTGAGCAAGAAAAG	122BP	FPSE_12407
12407-R	AAAGTCGGCGTAATTGAGATAC
11531-F	ACCTCACCCACTTCCTCCTTC	128BP	FPSE_11531
11531-R	CCGTGCCTTCCTCAATTTTG
06635-F	AATCTTGCTTTGGGTCTGG	121BP	FPSE_06635
06635-R	AAAGGACAGCACGAATGG
04483-F	CAGTCTACGGTATTCGCTTC	83BP	FPSE_04483
04483-R	CGTGTAATCCTCTTCCCAG
01594-F	AATCGGCACGCACATCTG	140BP	FPSE_01594
01594-R	CGAGGCTCTAAAGGGTTGA
06359-F	TGAAGAACTCGGTCGCAC	149BP	FPSE_06359
06359-R	CACTTGGGTCGGTTTGGT
08196-F	TCCGAGGTGCGACAAAAA	148BP	FPSE_08196
08196-R	TGAAACCGGCCATAAAAG
AGO1-F	AGTCAGAGTTTGGTCGCTGG	201BP	FPSE_00006
AGO1-R	AAGGCAACTCTCCAGACAGC
DICER2-F	AAGTGACGCCCAATCCAGAG	222BP	FPSE_06330
DICER2-R	CGACGCTGTATTGCTGTTCG
