# Supplementary material for: Deoxynivalenol Biosynthesis in Fusarium pseudograminearum Significantly Repressed by a Megabirnavirus
Source: Toxins (Basel). 2022 Jul 19;14(7):503. doi: 10.3390/toxins14070503 (PMC9324440; doi:10.3390/toxins14070503)
Supplement: Supplementary file 1 [file toxins-14-00503-s001.zip › Supplementary Table S7.xlsx]

## Sheet: Sheet1
Table S7 Gradient elution conditions of mobile phase
Time（min）	Flow（ml/min）	A（%）	B（%）
0	0.2	6	94
2	0.2	6	94
3	0.2	20	80
4	0.2	21	79
6	0.2	24	76
7.5	0.2	24	76
10.5	0.2	60	40
13	0.2	60	40
16	0.2	95	5
18	0.2	95	5
21	0.2	6	94
26	0.2	6	94
